# Supplementary material for: Inflammation and Tumor Progression: The Differential Impact of SAA in Breast Cancer Models
Source: Biology (Basel). 2024 Aug 23;13(9):654. doi: 10.3390/biology13090654 (PMC11429026; doi:10.3390/biology13090654)
Supplement: Supplementary file 1 [file biology-13-00654-s001.zip]

Archive with 4 entries (4 files):
- Supplementary File S1.pdf
- Supplementary File S2.pdf
- Supplementary FIle S3.pdf
- Supplementary FIle S4.pdf
